# Supplementary material for: Complete genome sequence of Saccharothrix espanaensis DSM 44229T and comparison to the other completely sequenced Pseudonocardiaceae
Source: BMC Genomics. 2012 Sep 9;13:465. doi: 10.1186/1471-2164-13-465 (PMC3469384; doi:10.1186/1471-2164-13-465)
Supplement: Additional file 1 — Comparative analysis based on the general eggNOG functional categories. The gene content comparisons were done via a BLASTP analysis against the bactNOG subset of the eggNOG database. Two genes were considered to be orthologs if the reciprocal BLASTP hit had a sequence identity of at least 40% and a coverage of at least 75%. Average and standard deviation were calculated for the relative numbers over all species excluding S. espanaensis and the cells were colored based on the significance level. [file 1471-2164-13-465-S1.xls]

## Sheet: Sheet1
Additional file 1 – Comparative analysis based on the general eggNOG functional categories
	S. espanaensis		A. mirum		S. erythraea		A. mediterranei		S. viridis		T. bispora		P. dioxanivorans					p < 0.05		p < 0.01
Class	#	% of total	#	% of total	#	% of total	#	% of total	#	% of total	#	% of total	#	% of total		Average	STDEV	+	-	+	-
A	1	0.0118708	1	0.0144509	1	0.0138947	1	0.0108366	1	0.0261233	1	0.0281849	1	0.0147514		0.0180403	0.00722534	0.0252656	0.0108149	0.032491	0.0035896
C	308	3.65622	315	4.55202	438	6.08587	471	5.10403	234	6.11285	220	6.20068	460	6.78566		5.80685	0.818927	6.62578	4.98793	7.44471	4.169
D	21	0.249288	22	0.317919	22	0.305683	22	0.238405	19	0.496343	22	0.620068	22	0.324532		0.383825	0.143933	0.527758	0.239892	0.671691	0.0959591
E	376	4.46344	383	5.53468	466	6.47492	426	4.61638	269	7.02717	249	7.01804	337	4.97123		5.9404	1.04738	6.98778	4.89303	8.03516	3.84565
F	86	1.02089	86	1.24277	96	1.33389	90	0.975293	66	1.72414	72	2.02931	75	1.10636		1.40196	0.399191	1.80115	1.00277	2.20034	0.603578
G	213	2.52849	318	4.59538	317	4.40461	408	4.42133	154	4.02299	170	4.79143	160	2.36023		4.09933	0.889072	4.9884	3.21026	5.87747	2.32118
H	163	1.93495	155	2.23988	182	2.52883	193	2.09146	120	3.1348	104	2.93123	161	2.37498		2.5502	0.40616	2.95636	2.14404	3.36252	1.73788
I	167	1.98243	147	2.12428	230	3.19578	258	2.79584	146	3.814	109	3.07215	230	3.39283		3.06581	0.573242	3.63906	2.49257	4.2123	1.91933
J	166	1.97056	171	2.4711	178	2.47325	174	1.88557	150	3.9185	136	3.83315	163	2.40448		2.83101	0.839073	3.67008	1.99193	4.50915	1.15286
K	475	5.63865	468	6.76301	506	7.03071	647	7.01127	232	6.06061	213	6.00338	388	5.72356		6.43209	0.570457	7.00255	5.86163	7.573	5.29117
L	180	2.13675	164	2.36994	259	3.59872	179	1.93975	136	3.55277	117	3.29763	179	2.64051		2.89989	0.684516	3.5844	2.21537	4.26892	1.53085
M	161	1.91121	162	2.34104	178	2.47325	203	2.19983	112	2.92581	114	3.21308	119	1.75542		2.48474	0.521322	3.00606	1.96342	3.52738	1.44209
N	0	0	22	0.317919	0	0	0	0	0	0	0	0	0	0		0.0529865	0.12979	0.182776	-0.0768034	0.312566	-0.206593
O	142	1.68566	147	2.12428	161	2.23704	135	1.46294	106	2.76907	93	2.6212	120	1.77017		2.16412	0.495709	2.65983	1.66841	3.15553	1.1727
P	242	2.87274	234	3.3815	286	3.97388	234	2.53576	144	3.76176	131	3.69222	237	3.49609		3.47353	0.503912	3.97745	2.96962	4.48136	2.46571
Q	171	2.02991	181	2.61561	212	2.94567	270	2.92588	98	2.56008	52	1.46561	216	3.18631		2.61653	0.60934	3.22587	2.00719	3.83521	1.39785
R	449	5.33001	419	6.05491	478	6.64166	515	5.58084	247	6.45246	206	5.80609	340	5.01549		5.92524	0.594723	6.51996	5.33052	7.11469	4.73579
S	737	8.74881	794	11.474	787	10.9351	791	8.57174	429	11.2069	355	10.0056	591	8.7181		10.1519	1.26874	11.4206	8.88318	12.6894	7.61444
T	190	2.25546	228	3.2948	172	2.38988	210	2.27568	97	2.53396	97	2.73393	125	1.84393		2.51203	0.485713	2.99774	2.02632	3.48346	1.54061
U	27	0.320513	25	0.361272	20	0.277894	30	0.325098	21	0.548589	16	0.450958	20	0.295029		0.376473	0.104301	0.480774	0.272172	0.585076	0.167871
V	112	1.32953	90	1.30058	71	0.986522	101	1.0945	42	1.09718	43	1.21195	61	0.899838		1.09843	0.145417	1.24384	0.95301	1.38926	0.807594
X	4037	47.9226	2388	34.5087	2137	29.6929	3870	41.9376	1005	26.2539	1028	28.9741	2774	40.9205		33.7146	6.54952	40.2641	27.1651	46.8136	20.6156
